# Supplementary material for: Acupuncture as an adjunctive therapy for sleep fragmentation in Parkinson’s disease: a pilot study based on polysomnography
Source: Front Neurol. 2025 Mar 21;16:1550250. doi: 10.3389/fneur.2025.1550250 (PMC11968347; doi:10.3389/fneur.2025.1550250)
Supplement: Supplementary file 1 [file Table_1.XLSX]

## Sheet: Characteristic information
Number	sex	age	duration of PF	duration ofsleep disorder	LED	H-Y	MMSE	UPDRSIII	PSQI	PDSS-2	ESS	CBI
1	male	78	30	20	500	4	28	64	8	41	15	16
2	male	82	7	40	793.7	2.5	26	50	4	23	7	0
3	male	70	4	5	275	3	26	65	6	32	15	14
4	female	70	14	5	687.5	3	27	66	4	23	6	23
5	female	71	10	1	450	2.5	28	55	7	37	10	0
6	female	54	3	1	1148.1	2.5	29	43	5	25	6	19
7	male	66	15	3	1494	3	23	73	7	35	18	48
8	female	57	8	8	600	3	23	62	6	29	19	54
9	male	60	4	4	300	1	30	0	3	15	18	0
10	male	68	2	2	337.5	2.5	24	39	7	35	10	45
11	male	65	10	10	330	2.5	25	40	7	36	12	60

## Sheet: scale
		before 4-week treatment						after 4-week treatment
		UPDRSIII	PSQI	PDSS-2	ESS	CBI		UPDRSIII	PSQI	PDSS-2	ESS	CBI
1	男	64	8	41	15	16		61	7	39	14	14
2	女	50	4	23	7	0		52	5	28	11	0
3	男	65	6	32	15	14		67	5	25	14	14
4	男	66	4	23	6	23		38	3	16	6	19
5	女	55	7	37	10	0		40	5	25	10	0
6	女	43	5	25	6	19		45	5	25	4	10
7	男	73	7	35	18	48		69	7	38	17	52
8	女	62	6	29	19	54		44	5	24	10	44
9	男	0	3	15	18	0		0	3	13	17	0
10	男	39	7	35	10	45		38	6	32	8	50
11	男	40	7	36	12	60		39	6	33	10	60

## Sheet: PSG
	before 4-week treatment																after 4-week treatment
	TST(mins）	TIB(mins）	TST/TIB（%）	睡眠潜伏期(分）	W（TIB）%	REM（TST）%	N1（TST）%	N2（TST）%	N3（TST）%	微觉醒次数	微觉醒指数	呼吸暂停低通气指数(AHI)（次/小时）	夜间最低血氧饱和度	腿动次数	腿动指数(次/小时）		TST(mins）	TIB(mins）	TST/TIB（%）	睡眠潜伏期	W（TIB）%	REM（TST）%	N1（TST）%	N2（TST）%	N3（TST）%	微觉醒次数	微觉醒指数	呼吸暂停低通气指数(AHI)（次/小时）	夜间最低血氧饱和度	腿动次数	腿动指数(次/小时）
1	341	640	53.3	52.5	46.7	5.5	8.4	30.6	8.8	141	11.6	19.7	89	214	42.2		304	540	56.3	32.6	43.7	8.6	22.4	69.1	0	3	0.6	13.2	88	0	0.7
2	321.5	497.6	64.7	9.4	35.3	22.9	19.3	57.8	0	386	72.1	3.7	88	274	58.6		287.3	525.8	54.7	83.5	45.3	12.2	29.1	58.7	0	221	46.3	10.2	92	125	30.3
3	353	600.1	58.8	28.1	41.2	24.2	37.1	38.7	0	370	63	0.8	82	0	1.7		341.5	540.5	63.2	50	36.8	21.2	11.3	67.5	0	22	3.9	0.5	94	199	37.8
4	350	538	65.1	188	34.9	6	7.9	36.6	14.5	105	18	4.5	90	0	0		148	540	27.4	229	72.6	24.3	12.2	63.5	0	6	2.4	3.6	90	0	0
5	261.9	512.8	51.1	70.5	48.9	9.9	10.9	52.1	27.1	199	45.6	1.1	93	2	0.5		352.5	540.9	65.2	100.9	34.8	2	14.8	58.6	24.7	8	1.4	1.5	92	54	10
6	481.8	572.7	84.1	55.9	15.9	13.6	2	69.6	14.8	427	53.2	8.1	89	28	10		464	540.5	85.8	35.6	14.2	9.9	12.5	72.3	5.3	32	4.1	3.9	91	0	3
7	243	599.7	40.5	11.7	59.5	7.6	12.3	67.5	12.6	247	61	2	92	6	1.5		322	540.1	59.6	27.1	40.4	2.5	25.6	71.9	0	27	5	9.7	83	0	1.1
8	244.5	600.5	40.7	50	59.3	34.4	13.5	45.6	6.5	163	40	1.7	92	7	4.4		144	540.8	26.6	63.8	73.4	17.7	25.3	51.7	5.2	4	1.7	4.6	91	0	2.5
9	270.5	446.5	60.6	2.5	39.4	9.8	29	48.4	12.8	272	60.3	3.1	94	0	0		340	481.5	70.6	2.5	28.9	25.6	13.1	56.2	5.1	30	27.5	4.2	91	46	8.1
10	365.5	138.5	72.52	25	27.5	7.8	56.7	7.9	0	26	83.7	73.1	NA	NA	NA		432	53.5	71.1	3.5	11	3.4	64.5	21.1	0	13	73.3	76.5	NA	NA	NA
11	264.5	28.3	90.3	28.3	9.7	18.1	25.4	39.6	7.2	57	12.9	37.7	NA	NA	NA		228.5	52.8	81.2	36.3	18.8	19.2	22.8	31.8	7.5	90	23.6	40.7	NA	NA	NA
